# Supplementary material for: The SOD1 Inhibitor, LCS-1, Oxidizes H2S to Reactive Sulfur Species, Directly and Indirectly, through Conversion of SOD1 to an Oxidase
Source: Antioxidants (Basel). 2024 Aug 15;13(8):991. doi: 10.3390/antiox13080991 (PMC11351665; doi:10.3390/antiox13080991)
Supplement: Supplementary file 1 [file antioxidants-13-00991-s001.zip]

Archive with 7 entries (7 files):
- Olson et al Supplemental Materials.pdf
- Slide1.JPG
- Slide2.JPG
- Slide3.JPG
- Slide4.JPG
- Slide5.JPG
- Slide6.JPG
